# Supplementary material for: Effectiveness of a Very Early Stepping Verticalization Protocol in Severe Acquired Brain Injured Patients: A Randomized Pilot Study in ICU
Source: PLoS One. 2016 Jul 22;11(7):e0158030. doi: 10.1371/journal.pone.0158030 (PMC4957764; doi:10.1371/journal.pone.0158030)
Supplement: S1 File — (XLS) [file pone.0158030.s002.xls]

## Sheet: Data
age	sex	etiology	GCS in ICU	DRS in ICU	CRS in ICU	LCF in ICU	Erigo	n day Erigo start	GCS in rehab	DRS in rehab	CRS in rehab	LCF in rehab	GCS out rehab	DRS out rehab	CRS out rehab	LCF out rehab	damage site	hyertension	alcohol	smoke	obesity	diabetes	previous cerebrovascular events
41	M	trauma	8	22	4	4	yes	11	14	6	23	6	15	2	23	7	diffuse	No	No	No	No	No	No
56	F	hemorrhage	7	25	2	2	Yes	14	8	24	4	2	9	22	8	2	left emisphere	Yes	No	No	No	No	No
54	F	ischemia	7	22	11	2	Yes	11	15	10	23	5	15	4	23	7	both emisphere	No	No	Yes	Yes	No	No
34	M	trauma	4	28	3	1	Yes	9	15	12	19	4	15	1	23	7	diffuse	No	No	No	No	No	No
57	F	hemorrhage	5	29	6	1	Yes	10	13	11	23	4	15	8	23	7	cerebellar	No	No	No	No	No	No
54	F	anoxia	7	24	2	1	Yes	11	7	24	3	1	9	22	5	2	diffuse	Yes	No	No	No	No	No
64	M	anoxia	3	29	3	1	Yes	9	6	29	5	1	6	27	5	2	diffuse	No	No	No	No	No	No
82	M	trauma	8	27	5	2	Yes	14	9	27	5	2	10	27	6	3	left emisphere	Yes	No	No	No	Yes	No
33	M	trauma	3	29	1	1	Yes	30	4	27	5	2	15	6	23	6	diffuse	No	Yes	No	No	No	No
22	M	trauma	8	12	18	3	Yes	5	15	7	20	4	15	3	23	7	both emisphere	No	No	No	No	No	No
47	F	hemorrhage	8	22	3	1	Yes	6	12	18	21	6	15	1	23	7	right emisphere	Yes	No	No	No	No	No
57	F	hemorrhage	8	28	6	2	Yes	3	11	10	18	3	14	6	23	7	right emisphere	No	Yes	No	No	No	No
62	M	trauma	3	28	5	3	Yes	24	15	10	19	4	15	1	23	8	diffuse	No	No	No	No	No	No
62	M	hemorrhage	5	25	5	3	Yes	10	14	12	20	3	15	3	23	7	right emisphere	No	No	Yes	Yes	No	No
70	M	trauma	10	22	4	3	Yes	20	11	18	16	4	15	12	22	4	right emisphere	No	No	No	No	No	No
55	M	hemorrhage	11	21	6	2	No		11	19	10	3	15	5	23	7	left emisphere	Yes	No	No	Yes	No	No
69	M	trauma	9	21	14	3	No		14	11	18	4	14	8	23	7	diffuse	Yes	No	No	No	No	No
60	M	hemorrhage	8	22	7	2	No		9	21	11	3	14	11	15	3	right emisphere	Yes	No	No	No	No	No
83	M	trauma	11	12	18	4	No		15	8	20	7	15	4	23	8	left emisphere	Yes	No	No	No	No	No
76	F	hemorrhage	13	11	17	4	No		15	11	18	4	12	20	11	3	cerebellar	Yes	No	Yes	No	Yes	No
58	F	anoxia	6	27	3	1	No		7	27	3	1	8	25	4	2	both emisphere	Yes	Yes	Yes	No	No	No
79	M	hemorrhage	8	28	3	2	No		11	25	13	3	15	11	23	6	left emisphere	No	No	No	No	No	No
23	F	trauma	8	21	9	3	No		12	11	21	5	15	0	23	8	diffuse	No	No	No	No	No	No
80	F	trauma	4	29	4	1	No		4	29	4	1	12	25	9	4	right emisphere	Yes	No	No	No	No	No
84	M	hemorrhage	6	24	2	1	No		9	23	3	1	12	20	9	3	right emisphere	Yes	No	No	No	No	No
86	M	ischemia	7	28	3	1	No		7	27	3	2	10	26	4	2	both emisphere	Yes	No	No	No	No	No
74	M	hemorrhage	9	27	4	2	No		10	27	4	2	11	26	6	3	left emisphere	No	No	No	No	No	No
60	F	hemorrhage	9	11	18	4	No		15	6	23	5	15	0	23	7	left emisphere	Yes	No	No	No	No	No
74	M	hemorrhage	9	27	4	2	No		10	24	6	3	12	23	7	3	right emisphere	Yes	No	No	No	No	No
58	M	hemorrhage	4	29	2	1	No		7	28	3	1	11	27	7	3	left emisphere	No	Yes	No	No	No	Yes
82	M	trauma	11	16	10	3	No		14	8	11	3	15	4	23	6	diffuse	No	Yes	Yes	No	No	No
